# Supplementary material for: Yeast mismatch repair components are required for stable inheritance of gene silencing
Source: PLoS Genet. 2020 May 29;16(5):e1008798. doi: 10.1371/journal.pgen.1008798 (PMC7286534; doi:10.1371/journal.pgen.1008798)
Supplement: S1 Table — (XLSX) [file pgen.1008798.s005.xlsx]

## Sheet: Sheet1
Supplemental Table S1 Strains used in this study
Strain name	Genotype	Source and comments
BY4741	MATa his3∆0 leu2∆0 met15∆0 ura3∆0	EUROSCARF
Y7092	MAT alpha can1∆::STE2pr_his5 lyp1∆ ura3∆0 leu2∆0 his3∆1 met15∆0	Boone Lab
Ywrl13	MAT alpha can1∆::STE2pr_his5 lyp1∆ ura3∆0 leu2∆0 his3∆1 met15∆0 hmra1-hmra2∆::URA3 hmlα1-hmlα2Δ::HphR	This study, the query for the silencing screen
WT(his3∆)	MAT a his3∆0 leu2∆0 met15∆0 ura3∆0 ura3∆::natMX4 his3∆::KanMX4 hmra1-hmra2∆::URA3 hmlα1-hmlα2Δ::HphR	This study, Figure 1A, 1B; Figure 2A, 2B, 2D; Figure 6; Supplementary Figure S1B, S2A.
pms1∆	MAT a his3∆0 leu2∆0 met15∆0 ura3∆0 ura3∆::natMX4 pms1∆::KanMX4 hmra1-hmra2∆::URA3 hmlα1-hmlα2Δ::HphR	This study, Figure 1A, 1B; Figure 2A, 2B, 2D; Figure 6; Supplementary Figure S1B, S2A.
mlh1∆	MAT a his3∆0 leu2∆0 met15∆0 ura3∆0 ura3∆::natMX4 mlh1∆::KanMX4 hmra1-hmra2∆::URA3 hmlα1-hmlα2Δ::HphR	This study, Figure 1A, 1B; Figure 2A, 2B, 2D; Figure 6; Supplementary Figure S1B, S2A.
msh2∆	MAT a his3∆0 leu2∆0 met15∆0 ura3∆0 ura3∆::natMX4 msh2∆::KanMX4 hmra1-hmra2∆::URA3 hmlα1-hmlα2Δ::HphR	This study, Figure 1A, 1B; Figure 2A, 2B, 2D; Figure 6; Supplementary Figure S1B, S2A.
sir1∆	MAT a his3∆0 leu2∆0 met15∆0 ura3∆0 ura3∆::natMX4 sir1∆::KanMX4 hmra1-hmra2∆::URA3 hmlα1-hmlα2Δ::HphR	This study, Figure 1A, 1B; Figure 2A, 2B, 2D; Figure 6; Supplementary Figure S1B, S2A.
ARL	MAT a can1∆::STE2pr_his5 lyp1∆ ura3∆0 leu2∆0 his3∆1 met15∆0 hmra1-hmra2∆::URA3 hmlα1-hmlα2Δ::HphR	This study, Figure 2A, 2B, 2D, 2E, Figure 6 and Supplementary Figure S2B.
pms1∆::natMX4	MAT a can1∆::STE2pr_his5 lyp1∆ ura3∆0 leu2∆0 his3∆1 met15∆0 hmra1-hmra2∆::URA3 hmlα1-hmlα2Δ::HphR pms1∆::natMX4	This study,pms1∆ in ARL, Supplementary Figure S2B.
mlh1∆::natMX4	MAT a can1∆::STE2pr_his5 lyp1∆ ura3∆0 leu2∆0 his3∆1 met15∆0 hmra1-hmra2∆::URA3 hmlα1-hmlα2Δ::HphR mlh1∆::natMX4	This study,mlh1∆ in ARL , Supplementary Figure S2B.
msh2∆::natMX4	MAT a can1∆::STE2pr_his5 lyp1∆ ura3∆0 leu2∆0 his3∆1 met15∆0 hmra1-hmra2∆::URA3 hmlα1-hmlα2Δ::HphR msh2∆::natMX4	This study,msh2∆ in ARL ,Supplementary Figure S2B.
msh6∆::natMX4	MAT a can1∆::STE2pr_his5 lyp1∆ ura3∆0 leu2∆0 his3∆1 met15∆0 hmra1-hmra2∆::URA3 hmlα1-hmlα2Δ::HphR msh2∆::natMX4	This study,msh6∆ in ARL ,Supplementary Figure S2C.
msh2∆ EV	MAT a can1∆::STE2pr_his5 lyp1∆ ura3∆0 leu2∆0 his3∆1 met15∆0 hmra1-hmra2∆::URA3 hmlα1-hmlα2Δ::HphR msh2∆::natMX4 pRS425	This study,msh2∆ in ARL with pRS425 Supplementary Figure S2D
msh2∆ OE MSH2	MAT a can1∆::STE2pr_his5 lyp1∆ ura3∆0 leu2∆0 his3∆1 met15∆0 hmra1-hmra2∆::URA3 hmlα1-hmlα2Δ::HphR msh2∆::natMX4 pRS425-gal10-MSH2	This study,msh2∆ in ARL with pRS425-gal10-MSH2 Supplementary Figure S2D
SEN1-GFP	MATa his3Δ1 leu2Δ0 met15Δ0 ura3Δ0 SEN1-GFP-HIS3	Invitrogen , Figure 2F (control strain).
PMS1-GFP	MATa his3Δ1 leu2Δ0 met15Δ0 ura3Δ0 PMS1-GFP-HIS3	Invitrogen , Figure 2F.
MLH1-GFP	MATa his3Δ1 leu2Δ0 met15Δ0 ura3Δ0 MLH1-GFP-HIS3	Invitrogen , Figure 2F.
MSH2-GFP	MATa his3Δ1 leu2Δ0 met15Δ0 ura3Δ0 MSH2-GFP-HIS3	Invitrogen , Figure 2F.
SIR2-EGFP	MAT a can1∆::STE2pr_his5 lyp1∆ ura3∆0 leu2∆0 his3∆1 met15∆0 hmra1-hmra2∆::URA3 hmlα1-hmlα2Δ::HphR SIR2-EGFP-kanMX4	This study, SIR2-EGFP in ARL , Figure 2G
pms1∆ SIR2-EGFP	MAT a can1∆::STE2pr_his5 lyp1∆ ura3∆0 leu2∆0 his3∆1 met15∆0 hmra1-hmra2∆::URA3 hmlα1-hmlα2Δ::HphR SIR2-EGFP-kanMX4 pms1∆::natMX4	This study, pms1∆ in SIR2-EGFP , Figure 2G
mlh1∆ SIR2-EGFP	MAT a can1∆::STE2pr_his5 lyp1∆ ura3∆0 leu2∆0 his3∆1 met15∆0 hmra1-hmra2∆::URA3 hmlα1-hmlα2Δ::HphR SIR2-EGFP-kanMX4 mlh1∆::natMX4	This study, mlh1∆ in SIR2-EGFP , Figure 2G
msh2∆ SIR2-EGFP	MAT a can1∆::STE2pr_his5 lyp1∆ ura3∆0 leu2∆0 his3∆1 met15∆0 hmra1-hmra2∆::URA3 hmlα1-hmlα2Δ::HphR SIR2-EGFP-kanMX4 msh2∆::natMX4	This study, msh2∆ in SIR2-EGFP , Figure 2G
RAP1-EGFP	MAT a can1∆::STE2pr_his5 lyp1∆ ura3∆0 leu2∆0 his3∆1 met15∆0 hmra1-hmra2∆::URA3 hmlα1-hmlα2Δ::HphR RAP1-EGFP-kanMX4	This study, RAP1-EGFP in ARL, Figure 3C and Supplementary Figure S3A.
RAP1-EGFP pms1∆	MAT a can1∆::STE2pr_his5 lyp1∆ ura3∆0 leu2∆0 his3∆1 met15∆0 hmra1-hmra2∆::URA3 hmlα1-hmlα2Δ::HphR RAP1-EGFP-kanMX4 pms1∆::natMX4	This study, pms1∆ in RAP1-EGFP , Figure 3C and Supplementary Figure S3A.
RAP1-EGFP mlh1∆	MAT a can1∆::STE2pr_his5 lyp1∆ ura3∆0 leu2∆0 his3∆1 met15∆0 hmra1-hmra2∆::URA3 hmlα1-hmlα2Δ::HphR RAP1-EGFP-kanMX4 mlh1∆::natMX4	This study, mlh1∆ in RAP1-EGFP , Figure 3C and Supplementary Figure S3A.
RAP1-EGFP msh2∆	MAT a can1∆::STE2pr_his5 lyp1∆ ura3∆0 leu2∆0 his3∆1 met15∆0 hmra1-hmra2∆::URA3 hmlα1-hmlα2Δ::HphR RAP1-EGFP-kanMX4 msh2∆::natMX4	This study, msh2∆ in RAP1-EGFP , Figure 3C and Supplementary Figure S3A.
SIR1-EGFP	MAT a can1∆::STE2pr_his5 lyp1∆ ura3∆0 leu2∆0 his3∆1 met15∆0 hmra1-hmra2∆::URA3 hmlα1-hmlα2Δ::HphR SIR1-EGFP-kanMX4	This study, SIR1-EGFP in ARL, Figure 3B, 3F.
SIR1-EGFP pms1∆	MAT a can1∆::STE2pr_his5 lyp1∆ ura3∆0 leu2∆0 his3∆1 met15∆0 hmra1-hmra2∆::URA3 hmlα1-hmlα2Δ::HphR SIR1-EGFP-kanMX4 pms1∆::natMX4	This study, pms1∆ in SIR1-EGFP, Figure 3B, 3F.
SIR1-EGFP mlh1∆	MAT a can1∆::STE2pr_his5 lyp1∆ ura3∆0 leu2∆0 his3∆1 met15∆0 hmra1-hmra2∆::URA3 hmlα1-hmlα2Δ::HphR SIR1-EGFP-kanMX4 mlh1∆::natMX4	This study, mlh1∆ in SIR1-EGFP, Figure 3B, 3F.
SIR1-EGFP msh2∆	MAT a can1∆::STE2pr_his5 lyp1∆ ura3∆0 leu2∆0 his3∆1 met15∆0 hmra1-hmra2∆::URA3 hmlα1-hmlα2Δ::HphR SIR1-EGFP-kanMX4 msh2∆::natMX4	This study, msh2∆ in SIR1-EGFP, Figure 3B, 3F.
ARL ABF1-EGFP	MAT a can1∆::STE2pr_his5 lyp1∆ ura3∆0 leu2∆0 his3∆1 met15∆0 hmra1-hmra2∆::URA3 hmlα1-hmlα2Δ::HphR ABF1-EGFP-kanMX4	This study, ABF1-EGFP in ARL, Figure 3D and Supplementary Figure S3C.
ARL ABF1-EGFP pms1∆	MAT a can1∆::STE2pr_his5 lyp1∆ ura3∆0 leu2∆0 his3∆1 met15∆0 hmra1-hmra2∆::URA3 hmlα1-hmlα2Δ::HphR ABF1-EGFP-kanMX4 pms1∆::natMX4	This study, pms1∆ in ABF1-EGFP, Figure 3D and Supplementary Figure S3C.
ARL ABF1-EGFP mlh1∆	MAT a can1∆::STE2pr_his5 lyp1∆ ura3∆0 leu2∆0 his3∆1 met15∆0 hmra1-hmra2∆::URA3 hmlα1-hmlα2Δ::HphR ABF1-EGFP-kanMX4 mlh1∆::natMX4	This study, mlh1∆ in ABF1-EGFP, Figure 3D and Supplementary Figure S3C.
ARL ABF1-EGFP msh2∆	MAT a can1∆::STE2pr_his5 lyp1∆ ura3∆0 leu2∆0 his3∆1 met15∆0 hmra1-hmra2∆::URA3 hmlα1-hmlα2Δ::HphR ABF1-EGFP-kanMX4 msh2∆::natMX4	This study, msh2∆ in ABF1-EGFP, Figure 3D and Supplementary Figure S3C.
ARL yKu70-EGFP	MAT a can1∆::STE2pr_his5 lyp1∆ ura3∆0 leu2∆0 his3∆1 met15∆0 hmra1-hmra2∆::URA3 hmlα1-hmlα2Δ::HphR yKu70-EGFP-kanMX4	This study, yKu70-EGFP in ARL, Figure 3E and Supplementary Figure S3B.
ARL yKu70-EGFP pms1∆	MAT a can1∆::STE2pr_his5 lyp1∆ ura3∆0 leu2∆0 his3∆1 met15∆0 hmra1-hmra2∆::URA3 hmlα1-hmlα2Δ::HphR yKu70-EGFP-kanMX4 pms1∆::natMX4	This study, pms1∆ in yKu70--EGFP, Figure 3E and Supplementary Figure S3B.
ARL yKu70-EGFP mlh1∆	MAT a can1∆::STE2pr_his5 lyp1∆ ura3∆0 leu2∆0 his3∆1 met15∆0 hmra1-hmra2∆::URA3 hmlα1-hmlα2Δ::HphR yKu70-EGFP-kanMX4 mlh1∆::natMX4	This study, mlh1∆ in yKu70-EGFP, Figure 3E and Supplementary Figure S3B.
ARL yKu70-EGFP msh2∆	MAT a can1∆::STE2pr_his5 lyp1∆ ura3∆0 leu2∆0 his3∆1 met15∆0 hmra1-hmra2∆::URA3 hmlα1-hmlα2Δ::HphR yKu70-EGFP-kanMX4 msh2∆::natMX4	This study, msh2∆ in yKu70-EGFP, Figure 3E and Supplementary Figure S3B.
UCC3505	MAT a ura3-52 lys2-801 ade2-101 trp1∆63 his3∆200 leu2∆1 ppr1::HIS3 adh4::URA3-TEL-VIIL ADE-TEL-VR	Gottschling lab, Figure 2C.
UCC3505 pms1∆	MAT a ura3-52 lys2-801 ade2-101 trp1∆63 his3∆200 leu2∆1 ppr1::HIS3 adh4::URA3-TEL-VIIL ADE-TEL-VR pms1∆::natMX4	This study, pms1∆ in UCC3505, Figure 2C and 2E.
UCC3505 mlh1∆	MAT a ura3-52 lys2-801 ade2-101 trp1∆63 his3∆200 leu2∆1 ppr1::HIS3 adh4::URA3-TEL-VIIL ADE-TEL-VR mlh1∆::natMX4	This study, mlh1∆ in UCC3505, Figure 2C and 2E.
UCC3505 msh2∆	MAT a ura3-52 lys2-801 ade2-101 trp1∆63 his3∆200 leu2∆1 ppr1::HIS3 adh4::URA3-TEL-VIIL ADE-TEL-VR msh2∆::natMX4	This study, msh2∆ in UCC3505, Figure 2C and 2E.
UCC3505 msh2∆ EV	MAT a ura3-52 lys2-801 ade2-101 trp1∆63 his3∆200 leu2∆1 ppr1::HIS3 adh4::URA3-TEL-VIIL ADE-TEL-VR msh2∆::natMX4 pRS425	This study, msh2∆ in UCC3505 with pRS425 , Supplementary Figure S2D.
UCC3505 msh2∆ OE MSH2	MAT a ura3-52 lys2-801 ade2-101 trp1∆63 his3∆200 leu2∆1 ppr1::HIS3 adh4::URA3-TEL-VIIL ADE-TEL-VR msh2∆::natMX4 pRS425-gal10-MSH2	This study, msh2∆ in UCC3505 with pRS425-gal10-MSH2 , Supplementary Figure S2D.
SIR2-EGFP pNop56-mRFP-LEU2	MAT a can1∆::STE2pr_his5 lyp1∆ ura3∆0 leu2∆0 his3∆1 met15∆0 hmra1-hmra2∆::URA3 hmlα1-hmlα2Δ::HphR SIR2-EGFP-kanMX4pNop56-mRFP-LEU2	This study, SIR2-EGFP pNop56-mRFP-LEU2 in ARL, Figure 4 and 5.
pms1∆ SIR2-EGFP pNop56-mRFP-LEU2	MAT a can1∆::STE2pr_his5 lyp1∆ ura3∆0 leu2∆0 his3∆1 met15∆0 hmra1-hmra2∆::URA3 hmlα1-hmlα2Δ::HphR SIR2-EGFP-kanMX4 pms1∆::natMX4 pNop56-mRFP-LEU2	This study, pms1∆ in SIR2-EGFP pNop56-mRFP-LEU2, Figure 4 and 5.
mlh1∆ SIR2-EGFP pNop56-mRFP-LEU2	MAT a can1∆::STE2pr_his5 lyp1∆ ura3∆0 leu2∆0 his3∆1 met15∆0 hmra1-hmra2∆::URA3 hmlα1-hmlα2Δ::HphR SIR2-EGFP-kanMX4 mlh1∆::natMX4 pNop56-mRFP-LEU2	This study, mlh1∆ in SIR2-EGFP pNop56-mRFP-LEU2, Figure 4 and 5.
msh2∆ SIR2-EGFP pNop56-mRFP-LEU2	MAT a can1∆::STE2pr_his5 lyp1∆ ura3∆0 leu2∆0 his3∆1 met15∆0 hmra1-hmra2∆::URA3 hmlα1-hmlα2Δ::HphR SIR2-EGFP-kanMX4 msh2∆::natMX4 pNop56-mRFP-LEU2	This study, msh2∆ in SIR2-EGFP pNop56-mRFP-LEU2, Figure 4 and 5.
