# Supplementary material for: Yeast mismatch repair components are required for stable inheritance of gene silencing
Source: PLoS Genet. 2020 May 29;16(5):e1008798. doi: 10.1371/journal.pgen.1008798 (PMC7286534; doi:10.1371/journal.pgen.1008798)
Supplement: S2 Table — (XLSX) [file pgen.1008798.s006.xlsx]

## Sheet: Sheet1
Supplementary information, Table S2 Primers used in this study
Primers		Primer Sequence
PMS1/NatMX4 F		ATTAATTGAGACAGAAAAAAGGTGTAAGCAAAAGGAACAGAGGTATATCCCTGTGAAATATTTATTTAGCACATGGAGGCCCAGAATACCCT
PMS1/NatMX4 R		TATTTTGTGTTGTCACTCCCTGTATATAATGTATTTGTTAATTATATAATGAATGAATATCAAAGCTAGACAGTATAGCGACCAGCATTC
MLH1/NatMX4 F		AACTGCAAAATTTTGATACGATAGTGATAGTAAATGGAAGGTAAAAATAACATAGACCTATCAATAAGCAACATGGAGGCCCAGAATACC
MLH1/NatMX4 R		TCAAATGAAACACAATCACACTCAGGAAATAAACAAAAAACTTTGGTATTACAGCCAAAACGTTTTAAAGCAGTATAGCGACCAGCATTC
MSH2/NatMX4 F		CTACTCCAATATCAACTGTAAAAAATCTCTTTATCTGCTGACCTAACATCAAAATCCTCAGATTAAAAGTACATGGAGGCCCAGAATACC
MSH2/NatMX4 R		ATATTATATGTACTATTTGTATCTATATATTATCTATCGATTCTCACTTAAGATGTCGTTGTAATATTAACAGTATAGCGACCAGCATTC
Sir2 S2-Primer		TATGTAAATTGATATTAATTTGGCACTTTTAAATTATTAAATTGCCTTCTACTTAATCGATGAATTCGAGCTCG
Sir2 S-Primer		AGAGAAGGATAAGGGCGTGTATGTCGTTACATCAGATGAACATCCCAAAACCCTCCGTACGCTGCAGGTCGAC
URA3 105bp F		GCTCCCTAGCTACTGGAGAATA
URA3 105bp R		CTCTTCCACCCATGTCTCTTTG
SEN1 F		ACCAAAGGTGGTAATGTTGATGTC
SEN1 R		GGGAGGCGATGGTTTAGCCTGTAG
HML-E F		GGATGGATCTAGGGTTTTATGCC
HML-E R		TTTGGCCCCCGAAATCG
HMR-E F		CCCGTCCAAGTTATGAGCTTAAT
HMR-E R		CAGGAGTACCTGCGCTTATTC
URA shift to LEU2 F		GGGCTGGCTTAACTATGCGGCATCAGAGCAGATTGTACTGAGAGTGCACCATACCACAGCTTATGTCTGCCCCTAAGAAGATCGT
URA shift to LEU2 R		AATTAAATTGAAGCTCTAATTTGTGAGTTTAGTATACATGCATTTACTTATAATACAGTTTTTTAAGCAAGGATTTTCTTAACTT
TEL(YFR057W) F		CAGGCAGTCCTTTCTATTT
TEL(YFR057W) R		GCTTGTTAACTCTCCGACAG
rDNA(NTS1/2) F		GCTTCCTATGCTAAATCC
rDNA(NTS1/2) R		AGAAGCAACTAAACGAGG
Rap1-eGFP S3		GCATGGAACTGGTAGAATGGAAATGAGGAAAAGATTTTTTGAGAAGGACCTGTTACGTACG CTGCAGGTCG ACGGAGC
Rap1-eGFP S2		TGAAATAAAGGAGTAAAATAAGTTAAACAATGATGTTACTTAATTCAATTACTCAATCGATGAATTCGAGCTCGTTTA
Sir1-eGFP S3		GAGAAGAAACTATATTGCGGCATTTGAGGAGCTATATATGGGAAACTGTAACGATCGTACG CTGCAGGTCG ACGGAGC
Sir1-eGFP S2		GACATCACCCGCTTATATGTTGGTATCCATAACTGATAATCTTACCAACTATTTAATCGATGAATTCGAGCTCGTTTA
yKu70-eGFP S3		CATTTCGATAAAAGAAGAAAAGAAGCCCTTTGATAAAAAGCCGAAATTCAATATACGTACG CTGCAGGTCG ACGGAGC
yKu70-eGFP S2		CCCTACCAAATATTGTATGTAACGTTATAGATATGAAGGATTTCAATCGTCTTTAATCGATGAATTCGAGCTCGTTTA
ABF1-eGFP S3		CGATGATGAAGAAGACCTTTCTGATGAAAACATTCAACCAGAATTAAGAGGTCAACGTACG CTGCAGGTCG ACGGAGC
ABF1-eGFP S2		TGAATAAACAAAAGAAACATGAGAAAAATAGCTCGTCTTCTCAACTGGGTATCTAATCGATGAATTCGAGCTCGTTTA
HML locus (flanking left)		TTCCGCCTCCTTTCACAACA
HMR locus (flanking left)		TCCTTCACATCATGAAATATAA
Tel6R locus (flanking left)		ACACCGCCAAGCTTCCAATA
