# Supplementary material for: Yeast mismatch repair components are required for stable inheritance of gene silencing
Source: PLoS Genet. 2020 May 29;16(5):e1008798. doi: 10.1371/journal.pgen.1008798 (PMC7286534; doi:10.1371/journal.pgen.1008798)
Supplement: S3 Table — (XLSX) [file pgen.1008798.s007.xlsx]

## Sheet: Combined data
Supplementary information,Table S3 Candidate list generated from the genome
-wide silencing screen of mutants showed a decreased silencing phenotype
	ORF	Gene Name		ORF	Gene Name		ORF	Gene Name
1	YLR428C	YLR428C	47	YPR039W	YPR039W	93	YOR008C	SLG1
2	YML048W-A	YML048W-A	48	YLR238W	FAR10	94	YOR034C	AKR2
3	YML102W	CAC2	49	YBR085W	AAC3	95	YOR041C	YOR041C
4	YML102C-A	YML102C-A	50	YDR269C	YDR269C	96	YOR124C	UBP2
5	YML108W	YML108W	51	YDR493W	MZM1	97	YOR121C	YOR121C
6	YML121W	GTR1	52	YGL094C	PAN2	98	YOR118W	RTC5
7	YML119W	YML119W	53	YIL111W	COX5B	99	YOR144C	ELG1
8	YMR027W	YMR027W	54	YJL103C	GSM1	100	YOR167C	RPS28A
9	YMR080C	NAM7	55	YPL158C	AIM44	101	YLR004C	THI73
10	YMR158C-A	YMR158C-A	56	YFR018C	YFR018C	102	YLR050C	YLR050C
11	YMR167W	MLH1	57	YFR048W	RMD8	103	YLR044C	PDC1
12	YMR166C	YMR166C	58	YFR054C	YFR054C	104	YLR135W	SLX4
13	YMR179W	SPT21	59	YGL036W	YGL036W	105	YLR192C	HCR1
14	YMR192W	GYL1	60	YGL087C	MMS2	106	YLR214W	FRE1
15	YMR190C	SGS1	61	YGL163C	RAD54	107	YLR210W	CLB4
16	YBR224W	YBR224W	62	YGL219C	MDM34	108	YLR268W	SEC22
17	YBR269C	FMP21	63	YGL217C	YGL217C	109	YLR328W	NMA1
18	YBR259W	YBR259W	64	YGR003W	CUL3	110	YLR360W	VPS38
19	YCR065W	HCM1	65	YGR033C	TIM21	111	YLR385C	SWC7
20	YDL066W	IDP1	66	YGR072W	UPF3	112	YLR407W	YLR407W
21	YDL117W	CYK3	67	YGR088W	CTT1	113	YLR401C	DUS3
22	YOR209C	NPT1	68	YGR111W	YGR111W	114	YJR108W	ABM1
23	YOR271C	FSF1	69	YBL086C	YBL086C	115	YJR146W	YJR146W
24	YOR279C	RFM1	70	YBR012C	YBR012C	116	YJR140C	HIR3
25	YOR292C	YOR292C	71	YBR009C	HHF1	117	YKL029C	MAE1
26	YOR307C	SLY41	72	YBR162W-A	YSY6	118	YKL063C	YKL063C
27	YOR346W	REV1	73	YAL019W	FUN30	119	YKL113C	RAD27
28	YOR359W	VTS1	74	YBR195C	MSI1	120	YKL157W	APE2
29	YOR352W	TFB6	75	YDR257C	RKM4	121	YKL178C	STE3
30	YOR350C	MNE1	76	YDR304C	CPR5	122	YKL205W	LOS1
31	YOR383C	FIT3	77	YDL211C	YDL211C	123	YKL197C	PEX1
32	YOR382W	FIT2	78	YDL238C	GUD1	124	YKL191W	DPH2
33	YPL018W	CTF19	79	YDR011W	SNQ2	125	YKL218C	SRY1
34	YPL116W	HOS3	80	YDR022C	ATG31	126	YKR024C	DBP7
35	YPL113C	YPL113C	81	YDR089W	YDR089W	127	YKR019C	IRS4
36	YPL164C	MLH3	82	YDR119W	VBA4	128	YKR050W	TRK2
37	YPL198W	RPL7B	83	YDR205W	MSC2	129	YKR089C	TGL4
38	YPR018W	RLF2	84	YNR019W	ARE2	130	YKR101W	SIR1
39	YPR030W	CSR2	85	YNR032C-A	HUB1	131	YLL006W	MMM1
40	YPR071W	YPR071W	86	YOL028C	YAP7	132	YLL024C	SSA2
41	YPR130C	YPR130C	87	YOL016C	CMK2	133	YLL043W	FPS1
42	YGR067C	YGR067C	88	YOL059W	GPD2	134	YGR206W	MVB12
43	YGR061C	ADE6	89	YOL090W	MSH2	135	YGR259C	YGR259C
44	YGR055W	MUP1	90	YOL124C	TRM11	136	YGR282C	BGL2
45	YGL071W	AFT1	91	YOL162W	YOL162W	137	YHR029C	YHI9
46	YKR104W	YKR104W	92	YOL159C	YOL159C	138	YHR082C	KSP1
	ORF	Gene Name		ORF	Gene Name		ORF	Gene Name
139	YHR077C	NMD2	190	YJL146W	IDS2	241	YER101C	AST2
140	YHR108W	GGA2	191	YDR459C	PFA5	242	YGL216W	KIP3
141	YHR156C	LIN1	192	YGR127W	YGR127W	243	YDL206W	YDL206W
142	YHR162W	MPC2	193	YNL122C	YNL122C	244	YNL078W	NIS1
143	YHR191C	CTF8	194	YHR080C	YHR080C	245	YLR207W	HRD3
144	YIL029C	YIL029C	195	YER186C	YER186C	246	YDR032C	PST2
145	YIL042C	PKP1	196	YCL025C	AGP1	247	YIL136W	OM45
146	YNL082W	PMS1	197	YLL057C	JLP1	248	YDR161W	YDR161W
147	YNL123W	NMA111	198	YNL176C	TDA7	249	YFR015C	GSY1
148	YNL119W	NCS2	199	YDR102C	YDR102C	250	YNL027W	CRZ1
149	YNL156C	NSG2	200	YMR063W	RIM9	251	YDL138W	RGT2
150	YNL206C	RTT106	201	YGR263C	SAY1	252	YGR037C	ACB1
151	YNL204C	SPS18	202	YPL137C	GIP3	253	YHL008C	YHL008C
152	YNL241C	ZWF1	203	YMR193C-A	YMR193C-A	254	YKL120W	OAC1
153	YNL234W	YNL234W	204	YOR165W	SEY1	255	YMR317W	YMR317W
154	YNL273W	TOF1	205	YMR291W	TDA1	256	YIL089W	YIL089W
155	YNL292W	PUS4	206	YOR267C	HRK1	257	YHR178W	STB5
156	YNL316C	PHA2	207	YPL145C	KES1	258	YDR403W	DIT1
157	YNL326C	PFA3	208	YPR062W	FCY1	259	YBR092C	PHO3
158	YNR004W	SWM2	209	YCL042W	YCL042W	260	YCR033W	SNT1
159	YIL087C	AIM19	210	YDR530C	APA2	261	YPL033C	SRL4
160	YIL084C	SDS3	211	YFR021W	ATG18	262	YLR171W	YLR171W
161	YIL124W	AYR1	212	YLR053C	YLR053C	263	YGR097W	ASK10
162	YIL113W	SDP1	213	YFL012W	YFL012W	264	YNR030W	ALG12
163	YIL141W	YIL141W	214	YPR028W	YOP1	265	YBR263W	SHM1
164	YIL173W	VTH1	215	YOR045W	TOM6	266	YGR276C	RNH70
165	YIR028W	DAL4	216	YDL216C	RRI1	267	YGR194C	XKS1
166	YJL053W	PEP8	217	YDL219W	DTD1	268	YIL092W	YIL092W
167	YJL182C	YJL182C	218	YOR318C	YOR318C	269	YPL068C	YPL068C
168	YJL206C	YJL206C	219	YKL177W	YKL177W	270	YFL034W	YFL034W
169	YJL218W	YJL218W	220	YDL185W	VMA1	271	YIL160C	POT1
170	YJR050W	ISY1	221	YGR153W	YGR153W	272	YMR120C	ADE17
171	YJR087W	YJR087W	222	YOR126C	IAH1	273	YOR008C-A	YOR008C-A
172	YJR099W	YUH1	223	YPL074W	YTA6	274	YMR297W	PRC1
173	YDR503C	LPP1	224	YDL213C	NOP6	275	YBR221C	PDB1
174	YDR513W	GRX2	225	YJL020C	BBC1	276	YER117W	RPL23B
175	YER074W	RPS24A	226	YGR093W	YGR093W	277	YHL005C	YHL005C
176	YER072W	VTC1	227	YGR242W	YGR242W	278	YJL108C	PRM10
177	YER111C	SWI4	228	YER042W	MXR1	279	YCR086W	CSM1
178	YER120W	SCS2	229	YLR016C	PML1	280	YAL064C-A	TDA8
179	YER143W	DDI1	230	YNR022C	MRPL50	281	YOL105C	WSC3
180	YFL018C	LPD1	231	YOL098C	YOL098C	282	YNL283C	WSC2
181	YCR077C	PAT1	232	YJL070C	YJL070C	283	YMR210W	YMR210W
182	YJL169W	YJL169W	233	YPR031W	NTO1	284	YMR183C	SSO2
183	YBR248C	HIS7	234	YJR003C	YJR003C	285	YLR354C	TAL1
184	YPL178W	CBC2	235	YGL090W	LIF1	286	YER080W	AIM9
185	YER095W	RAD51	236	YPL057C	SUR1	287	YOL067C	RTG1
186	YLR284C	ECI1	237	YKR028W	SAP190	288	YKR030W	GMH1
187	YDR076W	RAD55	238	YIL010W	DOT5	289	YMR025W	CSI1
188	YDR097C	MSH6	239	YIL056W	VHR1	290	YLR341W	SPO77
189	YLR011W	LOT6	240	YOR156C	NFI1	291	YGR016W	YGR016W
	ORF	Gene Name		ORF	Gene Name		ORF	Gene Name
292	YLR300W	EXG1	340	YJL095W	BCK1	388	YKL072W	STB6
293	YLR263W	RED1	341	YOR183W	FYV12	389	YOR171C	LCB4
294	YBR222C	PCS60	342	YFL048C	EMP47	390	YIL073C	SPO22
295	YLR445W	GMC2	343	YFL025C	BST1	391	YML013W	UBX2
296	YDR109C	YDR109C	344	YMR169C	ALD3	392	YKL106W	AAT1
297	YNL041C	COG6	345	YOR357C	SNX3	393	YER056C-A	RPL34A
298	YGL028C	SCW11	346	YGR007W	ECT1	394	YBR053C	YBR053C
299	YDR004W	RAD57	347	YDR083W	RRP8	395	YDR229W	IVY1
300	YML056C	IMD4	348	YGR183C	QCR9	396	YPL207W	TYW1
301	YOR356W	CIR2	349	YMR243C	ZRC1	397	YHR076W	PTC7
302	YDR092W	UBC13	350	YPL073C	YPL073C	398	YMR244W	YMR244W
303	YPL232W	SSO1	351	YML112W	CTK3	399	YDL061C	RPS29B
304	YPR158W	CUR1	352	YPL196W	OXR1	400	YKR091W	SRL3
305	YOR162C	YRR1	353	YPL205C	YPL205C	401	YML058C-A	YML058C-A
306	YMR139W	RIM11	354	YHR017W	YSC83	402	YJR036C	HUL4
307	YOR154W	SLP1	355	YGL237C	HAP2	403	YGR100W	MDR1
308	YPR027C	YPR027C	356	YCL061C	MRC1	404	YHR049W	FSH1
309	YPR151C	SUE1	357	YHL022C	SPO11	405	YMR008C	PLB1
310	YBR066C	NRG2	358	YGL211W	NCS6	406	YNR049C	MSO1
311	YJL197W	UBP12	359	YGR039W	YGR039W	407	YLR327C	TMA10
312	YLL054C	YLL054C	360	YOL055C	THI20	408	YBR240C	THI2
313	YLR292C	SEC72	361	YFR056C	YFR056C	409	YNL203C	YNL203C
314	YJL047C	RTT101	362	YDR098C	GRX3	410	YEL011W	GLC3
315	YNR005C	YNR005C	363	YKL121W	DGR2	411	YEL008W	YEL008W
316	YLR375W	STP3	364	YOR312C	RPL20B	412	YOR265W	RBL2
317	YGR170W	PSD2	365	YPL103C	FMP30	413	YDR352W	YPQ2
318	YMR161W	HLJ1	366	YIL093C	RSM25
319	YIL067C	YIL067C	367	YDR392W	SPT3
320	YLR436C	ECM30	368	YLR089C	ALT1
321	YLR080W	EMP46	369	YGL127C	SOH1
322	YDL233W	MFG1	370	YFL053W	DAK2
323	YGR201C	YGR201C	371	YIL107C	PFK26
324	YOR164C	GET4	372	YGR045C	YGR045C
325	YGR271W	SLH1	373	YOR094W	ARF3
326	YLR057W	MNL2	374	YJL066C	MPM1
327	YLR412W	BER1	375	YJR039W	YJR039W
328	YNR031C	SSK2	376	YHR087W	RTC3
329	YIR030C	DCG1	377	YMR255W	GFD1
330	YER090W	TRP2	378	YER124C	DSE1
331	YFR049W	YMR31	379	YOL116W	MSN1
332	YER182W	FMP10	380	YLR184W	YLR184W
333	YHR167W	THP2	381	YLR032W	RAD5
334	YDL173W	PAR32	382	YNL196C	SLZ1
335	YIR002C	MPH1	383	YER088C	DOT6
336	YOL091W	SPO21	384	YOR251C	TUM1
337	YDR483W	KRE2	385	YFR014C	CMK1
338	YJL098W	SAP185	386	YGR249W	MGA1
339	YML094W	GIM5	387	YIL101C	XBP1
