# Supplementary material for: Yeast mismatch repair components are required for stable inheritance of gene silencing
Source: PLoS Genet. 2020 May 29;16(5):e1008798. doi: 10.1371/journal.pgen.1008798 (PMC7286534; doi:10.1371/journal.pgen.1008798)
Supplement: S4 Table — (XLSX) [file pgen.1008798.s008.xlsx]

## Sheet: Sheet1
Supplementary information, Table S4
Bioscreen mini-liquid culture approach confirmed the decrease silencing phenotype of
	mutants isolated from the genome-wide silencing screening
		ORF	Gene	Growth rate difference (h)	Lag phase difference (h)
		YOR359W	VTS1	-2.11223	-18.074
		YJL053W	PEP8	-2.10651	-19.1603
		YNR004W		-2.10332	-18.1319
		YOR008C	SLG1	-2.08918	-19.4439
		YKL178C	STE3	-2.08272	-19.3098
		YJR050W	ISY1	-2.08183	-19.263
		YMR192W	APP2	-2.08071	-18.1334
		YPL057C	SUR1	-2.06535	-19.2137
		YLR192C	HCR1	-2.06486	-18.061
		YNL234W		-2.06259	-18.9668
		YOR041C	SRF5	-2.05937	-17.9602
		YLR407W		-2.05861	-20.7184
		YOR034C	AKR2	-2.05722	-18.5344
		YNL156C	NSG2	-2.05285	-17.24
		YGR067C		-2.05168	-17.7524
		YMR166C		-2.05051	-18.3135
		YDR493W	FMP36	-2.04773	-19.4538
		YKL191W	DPH2	-2.0415	-20.2126
		YOL028C	YAP7	-2.03589	-20.1202
		YKR089C	STC1	-2.03443	-20.1262
		YLR360W	VPS38	-2.03107	-16.6724
		YIL173W	VTH1	-2.01889	-19.2665
		YLR004C		-2.01774	-18.4496
		YOL059W	GPD2	-2.01043	0
		YOL162W		-2.00987	-19.0043
		YOR008C-A		-2.00977	-18.9793
		YLR401C	DUS3	-2.00932	-17.835
		YHR156C	LIN1	-1.99869	-18.4054
		YOR209C	NPT1	-1.99698	0
		YML028W	TSA1	-1.99618	-18.8204
		YJR146W		-1.98672	-15.897
		YOR183W	FYV12	-1.98283	-18.7782
		YGR003W	CUL3	-1.97478	-20.7004
		YOR352W		-1.97406	-18.1078
		YDR119W		-1.97271	-20.0288
		YHR029C		-1.96919	-19.8151
		YFR021W	ATG18	-1.9685	-19.3741
		YLR268W	SEC22	-1.96843	-16.5776
		YKL157W	APE2	-1.9681	-17.2675
		YMR291W		-1.96781	-17.0038
		YJR003C		-1.96616	-20.0358
		YIL010W	DOT5	-1.96068	0
		YNL283C	WSC2	-1.95007	-17.0771
		YNL176C		-1.92739	-16.0521
		YER072W	VTC1	-1.91685	0
		YDR109C		-1.91534	0
		YFL012W		-1.90831	-18.7001
		YDR089W		-1.85668	-19.8556
		YBR259W		-1.83969	0
		YJL103C		-1.78625	0
		YMR120C	ADE17	-1.74522	-14.4243
		YDR503C	LPP1	-1.73269	0
		YJR108W	ABM1	-1.72263	-15.0396
		YOR346W	REV1	-1.71525	-15.1891
		YIL141W		-1.71249	-14.2115
		YGL036W		-1.71016	-15.7237
		YMR167W	MLH1	-1.70932	-15.0738
		YLL024C	SSA2	-1.7081	-15.9437
		YOR154W		-1.70807	-15.1923
		YLR050C		-1.69937	-14.859
		YOR144C	ELG1	-1.69909	-13.9574
		YJL197W	UBP12	-1.69709	-15.4014
		YIL113W	SDP1	-1.69612	-15.6682
		YDR269C		-1.69333	0
		YOR356W		-1.6876	-15.7201
		YJL047C	RTT101	-1.67511	-16.7205
		YLR057W		-1.67477	-13.8965
		YLR044C	PDC1	-1.67267	-14.3354
		YNL119W	NCS2	-1.67132	0
		YIL084C	SDS3	-1.66946	-15.6743
		YGR282C	BGL2	-1.66901	-15.1117
		YOL090W	MSH2	-1.66272	-19.431
		YNL082W	PMS1	-1.66049	-15.2143
		YLR210W	CLB4	-1.66009	0
		YKL029C	MAE1	-1.65831	-13.4549
		YMR190C	SGS1	-1.65407	-17.1228
		YFL018C	LPD1	-1.65291	-19.205
		YNL027W	CRZ1	-1.65082	-14.2442
		YKR050W	TRK2	-1.64994	-15.3143
		YLR328W	NMA1	-1.64675	0
		YOR165W	SEY1	-1.64461	-15.1755
		YFR054C		-1.64437	-15.4898
		YOL098C		-1.63794	-13.5215
		YOR292C		-1.63581	-15.6037
		YER120W	SCS2	-1.63508	0
		YOR271C		-1.62989	-15.179
		YOR318C		-1.6268	-15.2371
		YLR428C		-1.62625	-14.71
		YJR140C	HIR3	-1.61973	-13.3526
		YML108W		-1.61809	-17.8428
		YOR167C	RPS28A	-1.60777	-17.8667
		YHR162W		-1.60682	-14.4223
		YHR082C	KSP1	-1.60671	-13.9016
		YOR118W		-1.60565	-15.4012
		YNL241C	ZWF1	-1.60335	-10.7488
		YDR304C	CPR5	-1.59964	-14.8852
		YNL292W	PUS4	-1.59888	-15.6966
		YOR124C	UBP2	-1.59407	-18.3063
		YLR214W	FRE1	-1.59194	-18.6383
		YNL173C	MDG1	-1.58822	0
		YOR045W	TOM6	-1.58682	-18.3851
		YLR080W	EMP46	-1.58146	0
		YNR022C	MRPL50	-1.57824	-18.7893
		YBR085W	AAC3	-1.57664	-18.6637
		YDL066W	IDP1	-1.56494	0
		YOL016C	CMK2	-1.56185	-18.6974
		YLR238W	FAR10	-1.56109	-18.9968
		YMR158C-A	#N/A	-1.55929	-14.7241
		YKR101W	SIR1	-1.55874	-19.9323
		YIL087C		-1.55802	-17.1932
		YKL063C		-1.55428	-18.1638
		YHR108W	GGA2	-1.55375	-16.0189
		YPL113C		-1.55255	-18.9419
		YDR011W	SNQ2	-1.55187	0
		YKL197C	PEX1	-1.55082	-18.0935
		YNL316C	PHA2	-1.54443	-14.9868
		YPR130C		-1.54303	-15.4255
		YMR139W	RIM11	-1.54097	-15.8562
		YMR063W	RIM9	-1.53436	-18.2295
		YDL185W	TFP1	-1.53378	-19.3756
		YOL159C		-1.53206	0
		YNL204C	SPS18	-1.52955	-17.5616
		YKL205W	LOS1	-1.51933	-14.9462
		YLL057C	JLP1	-1.5134	0
		YNR031C	SSK2	-1.51334	-18.3442
		YPL116W	HOS3	-1.51055	-17.664
		YMR317W		-1.50964	-18.647
		YML048W-A		-1.50762	-17.329
		YNL123W		-1.50601	-18.8951
		YGL028C	SCW11	-1.50091	-16.9871
		YCL042W		-1.4999	-18.1531
		YOR382W	FIT2	-1.49982	-16.2773
		YGR033C	FMP17	-1.49655	0
		YBR162W-A	YSY6	-1.49333	0
		YER143W	DDI1	-1.49155	0
		YMR025W	CSI1	-1.48904	-12.981
		YGR206W		-1.48868	0
		YMR027W	HRT2	-1.48385	-15.6562
		YLR385C	SWC7	-1.48236	-18.0836
		YOR279C	RFM1	-1.48202	-14.1535
		YLR135W	SLX4	-1.48145	-16.1835
		YHR125W		-1.47672	-16.741
		YGL094C	PAN2	-1.47459	0
		YPL198W	RPL7B	-1.47451	-17.8701
		YDR257C	SET7	-1.47308	0
		YDR513W	TTR1	-1.47175	0
		YOR383C	FIT3	-1.4717	-17.0434
		YGL203C	KEX1	-1.46418	0
		YGL219C	MDM34	-1.46323	-17.1828
		YAL019W	FUN30	-1.45995	0
		YIL124W	AYR1	-1.45182	-18.0229
		YGL217C		-1.44886	0
		YIL029C		-1.44652	-16.4462
		YML119W		-1.43869	-15.6591
		YNL326C	PFA3	-1.43781	-12.6384
		YML121W	GTR1	-1.43428	-16.7984
		YGR259C		-1.43415	0
		YDR530C	APA2	-1.43176	0
		YJL218W		-1.42518	-17.9178
		YIL111W	COX5B	-1.4178	-9.39289
		YML102C-A		-1.39764	-10.2716
		YFR018C		-1.39557	0
		YDR205W	MSC2	-1.3648	0
		YPL178W	CBC2	-1.36198	-18.7105
		YLL006W	MMM1	-1.33517	0
		YLR011W	LOT6	-1.29828	0
		YBR009C	HHF1	-1.28392	0
		YLR016C		-1.27641	0
		YFR048W	RMD8	-1.2431	-18.4544
		YKR019C	IRS4	-1.22604	0
		YKL113C	RAD27	-1.13455	0
		YDL216C	RRI1	-1.03564	0
		YHR077C	NMD2	-0.924439	-12.951
		YOR307C	SLY41	0	-9.95781
		YPR018W	RLF2	0	-11.1145
		YGR055W	MUP1	0	-11.0157
		YPR030W	CSR2	0	-18.3113
		YKR104W		0	-20.1942
		YGR271W	SLH1	0	-14.9893
