# Supplementary material for: Yeast mismatch repair components are required for stable inheritance of gene silencing
Source: PLoS Genet. 2020 May 29;16(5):e1008798. doi: 10.1371/journal.pgen.1008798 (PMC7286534; doi:10.1371/journal.pgen.1008798)
Supplement: S5 Table — (XLSX) [file pgen.1008798.s009.xlsx]

## Sheet: Sheet1
Supplementary information, Table S5 Drop test confirmed mutants with decreased silencing phenotypes
ORF	GENE	FUNCTIONS	BIOPROCESS	COMPONENT
YGR003W	CUL3	protein binding	ubiquitin-dependent protein catabolic process	cytoplasm
YLL024C	SSA2	ATPase activity	response to stress	cytoplasm
YNR022C	MRPL50	structural constituent of ribosome	translation	mitochondrion
YOL090W	MSH2	ATPase activity	chromatin silencing at silent mating-type cassette	nucleus
YOR356W	CIR2	oxidoreductase activity, acting on the CH-NH group of donors, quinone or similar compound as acceptor	NAD catabolic process	mitochondrion
YOR382W	FIT2	molecular_function	siderophore transport	chitin- and beta-glucan-containing cell wall
YLR238W	FAR10	molecular_function	cell cycle arrest in response to pheromone	endoplasmic reticulum
YPR030W	CSR2	molecular_function	cell wall organization and biogenesis	nucleus
YGR271W	SLH1	RNA helicase activity	regulation of translation	cytoplasm
YDR304C	CPR5	peptidyl-prolyl cis-trans isomerase activity	biological_process	cytoplasm
YFR048W	RMD8	molecular_function	response to drug	cytoplasm
YFL018C	LPD1	glycine dehydrogenase (decarboxylating) activity	glycine catabolic process	mitochondrion
YFR021W	ATG18	phosphoinositide binding	sporulation (sensu Fungi)	cytosol
YGL036W		molecular_function	biological_process	cytoplasm
YGL028C	SCW11	glucan endo-1,3-beta-D-glucosidase activity	cytokinesis, completion of separation	chitin- and beta-glucan-containing cell wall
YGR206W	MVB12	molecular_function	protein targeting to vacuole	endosome
YIL173W	VTH1	signal sequence binding	Golgi to vacuole transport	endosome
YKL029C	MAE1	malic enzyme activity	pyruvate metabolic process	mitochondrion
YKR101W	SIR1	DNA binding	chromatin silencing at silent mating-type cassette	chromatin silencing complex
YLR050C		molecular_function	biological_process	endoplasmic reticulum
YMR192W	GYL1	protein binding	ER to Golgi vesicle-mediated transport	cytoplasm
YOL028C	YAP7	RNA polymerase II transcription factor activity	positive regulation of transcription from RNA polymerase II promoter	nucleus
YNL082W	PMS1	ATPase activity	mismatch repair	cytoplasm
YOR144C	ELG1	molecular_function	telomere maintenance	cytoplasm
YOR124C	UBP2	ubiquitin-specific protease activity	protein deubiquitination	cytoplasm
YOR346W	REV1	DNA-directed DNA polymerase activity	DNA repair	nucleus
YOR359W	VTS1	RNA binding	protein targeting to vacuole	cytosol
YNL326C	PFA3	protein-cysteine S-palmitoleyltransferase activity	vacuole fusion, non-autophagic	vacuole, cell cycle-correlated morphology
YOR271C	FSF1	molecular_function	biological_process	mitochondrion
YIL084C	SDS3	histone deacetylase activity	histone deacetylation	Rpd3L complex
YOR383C	FIT3	molecular_function	siderophore transport	chitin- and beta-glucan-containing cell wall
YMR120C	ADE17	IMP cyclohydrolase activity	de novo' IMP biosynthetic process	cytosol
YJL053W	PEP8	protein transporter activity	protein retention in Golgi	endosome
YOR209C	NPT1	nicotinate phosphoribosyltransferase activity	chromatin silencing at telomere	nucleus
YOR352W	TFB6	molecular_function	biological_process	cytoplasm
YDR257C	SET7	molecular_function	biological_process	nucleus
YKR104W		ATPase activity, coupled to transmembrane movement of substances	transport	membrane
YMR167W	MLH1	ATPase activity	meiotic recombination	cytoplasm
YJR087	Dubious open reading frame
YJL182C	Dubious open reading frame
YOR121C	Dubious open reading frame
YPR039W	Dubious open reading frame
YBR012C	Dubious open reading frame
YKL177W	Dubious open reading frame
YBR224W	Dubious open reading frame
